# Supplementary material for: U5 snRNP Core Proteins Are Key Components of the Defense Response against Viral Infection through Their Roles in Programmed Cell Death and Interferon Induction
Source: Viruses. 2022 Dec 3;14(12):2710. doi: 10.3390/v14122710 (PMC9785106; doi:10.3390/v14122710)
Supplement: Supplementary file 1 [file viruses-14-02710-s001.zip]

Archive with 1 entries (1 files):
- viruses-2036398-supplementary.pdf
